# Supplementary material for: Adverse Pregnancy Outcomes and Maternal Periodontal Disease: An Overview on Meta-Analytic and Methodological Quality
Source: J Clin Med. 2023 May 23;12(11):3635. doi: 10.3390/jcm12113635 (PMC10253546; doi:10.3390/jcm12113635)
Supplement: Supplementary file 1 [file jcm-12-03635-s001.zip]

Archive with 1 entries (1 files):
- jcm-2286740-supplementary.pdf
